# Supplementary material for: Metal Oxide Wrapped by Reduced Graphene Oxide Nanocomposites as Anode Materials for Lithium-Ion Batteries
Source: Nanomaterials (Basel). 2023 Jan 11;13(2):296. doi: 10.3390/nano13020296 (PMC9865346; doi:10.3390/nano13020296)
Supplement: Supplementary file 1 [file nanomaterials-13-00296-s001.zip]

Archive with 1 entries (1 files):
- nanomaterials-2148321-supplementary.pdf
